# Supplementary material for: The long non‐coding RNA PVT1 represses ANGPTL4 transcription through binding with EZH2 in trophoblast cell
Source: J Cell Mol Med. 2017 Nov 29;22(2):1272–82. doi: 10.1111/jcmm.13405 (PMC5783862; doi:10.1111/jcmm.13405)
Supplement: Supplementary file 2 — Table S1 Sequence of primers and siRNAs. [file JCMM-22-1272-s002.xlsx]

## Sheet: 工作表1
Supplementary table S1	sequence(5'-3')
GAPDH F	GGGAGCCAAAAGGGTCAT
GAPDH R	GAGTCCTTCCACGATACCAA
PVT1 F	TGAGAACTGTCCTTACGTGACC
PVT1 R	AAGGGCATTCACCAACTCC
EZH2 F	TGCACATCCTGACTTCTGTG
EZH2 R	AAGGGCATTCACCAACTCC
TP53INP1 F	TTCCTCCAACCAAGAACCAGA
TP53INP1 R	GCTCAGTAGGTGACTCTTCACT
ANGPTL4 F	GTCCACCGACCTCCCGTTA
ANGPTL4 R	CCTCATGGTCTAGGTGCTTGT
TP53INP1 - 1F	CGGTTTCTACAGCAGGTGGG
TP53INP1 - 1R	AGATAGAGGGGTAGAGGCCG
ANGPTL4 - 1F	ATTTCACACTAGAGGCGGGC
ANGPTL4 - 1R	CTTCCTCTACGAACCGTGGG
PVT1 probe sequences	5 CGAGAGGACATTTCCTGCTGCCGTTTTCCCAC 3
si-PVT-1 1#	sense:5'-GCUUGGAGGCUGAGGAGUUTT-3;antisense: 5'-AACUCCUCAGCCUCCAAGCTT-3'
si-PVT-1 2#	sense:5'-CCCAACAGGAGGACAGCUUTT-3;antisense: 5'-AAGCUGUCCUCCUGUUGGGTT-3'
si-EZH2	GAGGUUCAGACGAGCUGAUUU
