# Supplementary material for: The long non‐coding RNA PVT1 represses ANGPTL4 transcription through binding with EZH2 in trophoblast cell
Source: J Cell Mol Med. 2017 Nov 29;22(2):1272–82. doi: 10.1111/jcmm.13405 (PMC5783862; doi:10.1111/jcmm.13405)
Supplement: Supplementary file 3 — Table S2 Analysis of the RNA transcriptome sequencing data. [file JCMM-22-1272-s003.xlsx]

## Sheet: NC-2-VS-SI-PVT1.GeneDiffExpFilt
geneID	geneLength	NC-2-Expression	SI-PVT1-Expression	NC-2-FPKM	SI-PVT1-FPKM	log2 Ratio(SI-PVT1/NC-2)	Up-Down-Regulation(SI-PVT1/NC-2)	P-value	FDR	Symbol	Description	KEGG Orthology	GO Component	GO Function	GO Process	Blast nr
100526831	2214	0	147.01	0.01	14.61	10.5127	Up	2.99632e-47	1.32108e-44	SLX1B-SULT1A4	SLX1B-SULT1A4 readthrough (NMD candidate)	K01014	GO:0005829//cytosol;GO:0016021//integral component of membrane	GO:0004062//aryl sulfotransferase activity;GO:0047894//flavonol 3-sulfotransferase activity;GO:0050294//steroid sulfotransferase activity	GO:0006584//catecholamine metabolic process;GO:0006805//xenobiotic metabolic process;GO:0006987//activation of signaling protein activity involved in unfolded protein response;GO:0008210//estrogen metabolic process;GO:0009308//amine metabolic process;GO:0009812//flavonoid metabolic process;GO:0050427//3'-phosphoadenosine 5'-phosphosulfate metabolic process;GO:0051923//sulfation	gi|29550921|ref|NP_808220.1|/2.16653e-173/sulfotransferase 1A3/1A4 [Homo sapiens]
414060	2105	0	59.97	0.01	6.28	9.29462	Up	2.0804e-19	2.50716e-17	TBC1D3C	TBC1 domain family, member 3C	K08395;K06236;K11837	GO:0005886//plasma membrane	GO:0005097	-	gi|599044928|ref|NP_001116863.3|/0/TBC1 domain family member 3 [Homo sapiens]
100529241	4279	0	104.55	0.01	5.34	9.0607	Up	1.205e-33	3.15692e-31	HSPE1-MOB4	HSPE1-MOB4 readthrough	K04078	-	-	-	gi|513020945|ref|XP_004871754.1|/3.63875e-154/PREDICTED: 10 kDa heat shock protein, mitochondrial-like isoform X1 [Heterocephalus glaber]
100529262	1394	0	21	0.01	3.35	8.38802	Up	2.19098e-07	6.45054e-06	MIA-RAB4B	MIA-RAB4B readthrough (NMD candidate)	K07880	GO:0005739//mitochondrion;GO:0005886//plasma membrane;GO:0032593//insulin-responsive compartment;GO:0048471//perinuclear region of cytoplasm;GO:0055037//recycling endosome	GO:0005525//GTP binding	GO:0007264//small GTPase mediated signal transduction;GO:0015031//protein transport;GO:0046323//glucose import	gi|444732045|gb|ELW72369.1|/5.74053e-175/Ras-related protein Rab-4B [Tupaia chinensis]
284040	2515	0	21.58	0.01	1.88	7.55459	Up	2.19098e-07	6.46107e-06	CDRT4	CMT1A duplicated region transcript 4	-	-	-	-	gi|426384209|ref|XP_004058666.1|/1.44446e-89/PREDICTED: CMT1A duplicated region transcript 4 protein [Gorilla gorilla gorilla]
721	5444	0	34.1	0.01	1.37	7.09803	Up	1.6892e-11	9.45379e-10	C4B	complement component 4B (Chido blood group)	K03989	GO:0005886//plasma membrane;GO:0072562//blood microparticle	GO:0004866//endopeptidase inhibitor activity	GO:0006958//complement activation, classical pathway;GO:0030449//regulation of complement activation;GO:0045087//innate immune response	gi|178557739|ref|NP_001002029.3|/0/complement C4-B preproprotein [Homo sapiens]
100133161	4614	0	15.83	0.01	0.75	6.22882	Up	1.73352e-05	0.000336593	LINC01001	long intergenic non-protein coding RNA 1001	K11661;K03626	-	-	-	gi|194375846|dbj|BAG57267.1|/0/unnamed protein product [Homo sapiens]
386593	4293	2.45	38.99	0.12	1.98	4.04439	Up	2.10768e-10	9.94792e-09	CHKB-CPT1B	CHKB-CPT1B readthrough (NMD candidate)	K08765	GO:0005741//mitochondrial outer membrane;GO:0016021//integral component of membrane	GO:0004095//carnitine O-palmitoyltransferase activity	GO:0006635//fatty acid beta-oxidation;GO:0006853//carnitine shuttle	gi|13359213|dbj|BAB33340.1|/0/KIAA1670 protein [Homo sapiens]
100462983	1383	3.7	35.52	0.56	5.71	3.34999	Up	1.11376e-08	4.03474e-07	MTRNR2L3	MT-RNR2-like 3	-	-	-	-	gi|345543|pir||JC1348/4.6945e-13/hypothetical 18K protein - goldfish mitochondrion
654342	613	7.18	49.2	2.51	18.46	2.87864	Up	9.09648e-10	3.9339e-08	LOC654342	lymphocyte-specific protein 1 pseudogene	K14957	GO:0005886//plasma membrane;GO:0015629//actin cytoskeleton;GO:0070062//extracellular exosome	GO:0003779//actin binding;GO:0004871//signal transducer activity	GO:0006928//movement of cell or subcellular component;GO:0006968//cellular defense response	gi|397481255|ref|XP_003811864.1|/2.03356e-52/PREDICTED: uncharacterized protein LOC100971766 [Pan paniscus]
100288695	2165.62	1.56	17.34	0.27	1.76	2.70454	Up	4.1642e-05	0.000730837	LIMS4	LIM and senescent cell antigen-like domains 3-like	K05760	GO:0005829//cytosol;GO:0005886//plasma membrane;GO:0005925//focal adhesion;GO:0048471//perinuclear region of cytoplasm	GO:0005515//protein binding;GO:0008270//zinc ion binding	GO:0007160//cell-matrix adhesion;GO:0007163//establishment or maintenance of cell polarity;GO:0007569//cell aging;GO:0016337//single organismal cell-cell adhesion;GO:0034329//cell junction assembly;GO:0043009//chordate embryonic development;GO:0045216//cell-cell junction organization;GO:0045892//negative regulation of transcription, DNA-templated;GO:0071560//cellular response to transforming grow…	gi|530368981|ref|XP_005263620.1|/0/PREDICTED: LIM and senescent cell antigen-like-containing domain protein 3-like isoform X1 [Homo sapiens]
83259	4864	6.8	36.46	0.28	1.63	2.54137	Up	5.36696e-07	1.45673e-05	PCDH11Y	protocadherin 11 Y-linked	K04600	GO:0005887//integral component of plasma membrane	GO:0005509//calcium ion binding	GO:0007156//homophilic cell adhesion via plasma membrane adhesion molecules;GO:0010923//negative regulation of phosphatase activity	gi|14589946|ref|NP_116755.1|/0/protocadherin-11 Y-linked isoform c precursor [Homo sapiens]
51129	1905	93	374	10.05	43.33	2.10817	Up	1.45664e-45	5.48577e-43	ANGPTL4	angiopoietin-like 4	K08767	GO:0005578//proteinaceous extracellular matrix;GO:0072562//blood microparticle	GO:0004857//enzyme inhibitor activity;GO:0005515//protein binding	GO:0001666//response to hypoxia;GO:0030154//cell differentiation;GO:0044255//cellular lipid metabolic process;GO:0044281//small molecule metabolic process;GO:0045766//positive regulation of angiogenesis;GO:0051005//negative regulation of lipoprotein lipase activity;GO:0051260//protein homooligomerization;GO:0070328//triglyceride homeostasis;GO:2000352//negative regulation of endothelial cell apop…	gi|37181670|gb|AAQ88642.1|/2.0902e-103/NL2 [Homo sapiens]
1846	5678.11	13	47	0.47	1.8	1.93726	Up	2.1419e-06	5.01543e-05	DUSP4	dual specificity phosphatase 4	K04459	GO:0005654//nucleoplasm	GO:0004725//protein tyrosine phosphatase activity;GO:0008330//protein tyrosine/threonine phosphatase activity;GO:0017017//MAP kinase tyrosine/serine/threonine phosphatase activity	GO:0000188//inactivation of MAPK activity;GO:0001706//endoderm formation;GO:0002755//MyD88-dependent toll-like receptor signaling pathway;GO:0034134//toll-like receptor 2 signaling pathway;GO:0034138//toll-like receptor 3 signaling pathway;GO:0034142//toll-like receptor 4 signaling pathway;GO:0034146//toll-like receptor 5 signaling pathway;GO:0034162//toll-like receptor 9 signaling pathway;GO:003…	gi|16950652|ref|NP_476499.1|/3.39646e-175/dual specificity protein phosphatase 4 isoform 2 [Homo sapiens]
102800317	2997	27.93	98.8	1.91	7.22	1.91843	Up	5.5437e-12	3.32935e-10	LOC400927-CSNK1E	LOC400927-CSNK1E readthrough	K08960	GO:0005634//nucleus;GO:0005829//cytosol;GO:0030529//intracellular ribonucleoprotein complex	GO:0004674//protein serine/threonine kinase activity;GO:0005515//protein binding;GO:0005524//ATP binding;GO:0044822//poly(A) RNA binding	GO:0000086//G2/M transition of mitotic cell cycle;GO:0006281//DNA repair;GO:0006468//protein phosphorylation;GO:0030178//negative regulation of Wnt signaling pathway;GO:0032436//positive regulation of proteasomal ubiquitin-dependent protein catabolic process;GO:0034613//cellular protein localization;GO:0042752//regulation of circadian rhythm;GO:0090263//positive regulation of canonical Wnt signal…	gi|4503093|ref|NP_001885.1|/0/casein kinase I isoform epsilon [Homo sapiens]
51622	1834	33.01	114.29	3.71	13.76	1.89099	Up	4.04686e-13	2.90298e-11	CCZ1	CCZ1 vacuolar protein trafficking and biogenesis associated homolog (S. cerevisiae)	K08269	GO:0005765//lysosomal membrane	-	-	gi|37674289|ref|NP_932765.1|/0/vacuolar fusion protein CCZ1 homolog B [Homo sapiens]
316	4949	19	65	0.78	2.86	1.87447	Up	5.50562e-08	1.76463e-06	AOX1	aldehyde oxidase 1	K00157	GO:0005829//cytosol;GO:0070062//extracellular exosome	GO:0004031//aldehyde oxidase activity;GO:0004854//xanthine dehydrogenase activity;GO:0005506//iron ion binding;GO:0008762//UDP-N-acetylmuramate dehydrogenase activity;GO:0009055//electron carrier activity;GO:0043546//molybdopterin cofactor binding;GO:0050660//flavin adenine dinucleotide binding;GO:0051287//NAD binding;GO:0051537//2 iron, 2 sulfur cluster binding	GO:0006954//inflammatory response;GO:0042816//vitamin B6 metabolic process;GO:0055114//oxidation-reduction process;GO:0072593//reactive oxygen species metabolic process	gi|71773480|ref|NP_001150.3|/0/aldehyde oxidase [Homo sapiens]
100630923	2911	29.15	98.02	2.05	7.38	1.848	Up	3.04444e-11	1.61866e-09	LOC100630923	LOC100289561-PRKRIP1 readthrough	K09228	GO:0005730//nucleolus;GO:0070062//extracellular exosome	GO:0003725//double-stranded RNA binding;GO:0004860//protein kinase inhibitor activity;GO:0019901//protein kinase binding	GO:0003014//renal system process;GO:0006469//negative regulation of protein kinase activity	gi|33338102|gb|AAQ13673.1|AF178686_1/6.72333e-125/MSTP147 protein [Homo sapiens]
353322	934	19	60	4.27	14.47	1.76076	Up	5.88762e-07	1.58379e-05	ANKRD37	ankyrin repeat domain 37	K15503;K12166	GO:0005634//nucleus;GO:0005737//cytoplasm	-	-	gi|530377657|ref|XP_005263038.1|/7.13405e-88/PREDICTED: ankyrin repeat domain-containing protein 37 isoform X1 [Homo sapiens]
283624	4672.98	37.36	114.64	1.58	5.35	1.75961	Up	9.80104e-12	5.69689e-10	LINC00641	long intergenic non-protein coding RNA 641	K11447;K00939;K00797;K00591	-	-	-	gi|390467633|ref|XP_003733794.1|/1.26213e-18/PREDICTED: putative uncharacterized protein C14orf165-like [Callithrix jacchus]
7185	4240.57	14	48	0.77	2.47	1.68158	Up	3.09934e-06	7.10098e-05	TRAF1	TNF receptor-associated factor 1	K03172	GO:0005737//cytoplasm	GO:0008270//zinc ion binding;GO:0031625//ubiquitin protein ligase binding;GO:0031996//thioesterase binding	GO:0006461//protein complex assembly;GO:0043123//positive regulation of I-kappaB kinase/NF-kappaB signaling;GO:0051092//positive regulation of NF-kappaB transcription factor activity;GO:2001236//regulation of extrinsic apoptotic signaling pathway	gi|5032193|ref|NP_005649.1|/0/TNF receptor-associated factor 1 isoform a [Homo sapiens]
7980	2441.69	200	591	16.81	53.19	1.66184	Up	6.4486e-52	3.42857e-49	TFPI2	tissue factor pathway inhibitor 2	K03909	GO:0005578//proteinaceous extracellular matrix	GO:0004867//serine-type endopeptidase inhibitor activity;GO:0005201//extracellular matrix structural constituent	GO:0007596//blood coagulation;GO:0010951//negative regulation of endopeptidase activity	gi|635114779|ref|XP_007980333.1|/5.72902e-160/PREDICTED: tissue factor pathway inhibitor 2 [Chlorocebus sabaeus]
9572	2793	17	50	1.25	3.93	1.6526	Up	1.27383e-05	0.000254442	NR1D1	nuclear receptor subfamily 1, group D, member 1	K03728	GO:0000790//nuclear chromatin;GO:0005654//nucleoplasm;GO:0005737//cytoplasm;GO:0043197//dendritic spine	GO:0001046//core promoter sequence-specific DNA binding;GO:0001222//transcription corepressor binding;GO:0003707//steroid hormone receptor activity;GO:0003714//transcription corepressor activity;GO:0004879//RNA polymerase II transcription factor activity, ligand-activated sequence-specific DNA binding;GO:0008270//zinc ion binding;GO:0020037//heme binding	GO:0000122//negative regulation of transcription from RNA polymerase II promoter;GO:0006367//transcription initiation from RNA polymerase II promoter;GO:0010498//proteasomal protein catabolic process;GO:0010871//negative regulation of receptor biosynthetic process;GO:0030522//intracellular receptor signaling pathway;GO:0034144//negative regulation of toll-like receptor 4 signaling pathway;GO:0035…	gi|13430848|ref|NP_068370.1|/0/nuclear receptor subfamily 1 group D member 1 [Homo sapiens]
101927796	2290	23.4	61.25	2.1	5.88	1.48543	Up	6.55914e-06	0.000140319	LINC01441	long intergenic non-protein coding RNA 1441	K09228;K11447;K00939;K00797	-	-	-	gi|355755786|gb|EHH59533.1|/4.40901e-36/hypothetical protein EGM_09670, partial [Macaca fascicularis]
50486	978	30	78	6.43	17.93	1.47948	Up	4.86168e-07	1.33563e-05	G0S2	G0/G1 switch 2	K15009;K03260;K06236	GO:0005739//mitochondrion;GO:0005811//lipid particle	GO:0005515//protein binding	GO:0044255//cellular lipid metabolic process;GO:0044281//small molecule metabolic process;GO:2001238//positive regulation of extrinsic apoptotic signaling pathway	gi|488528049|ref|XP_004455833.1|/2.0521e-48/PREDICTED: uncharacterized protein LOC101438973 [Dasypus novemcinctus]
7128	4705	108	275	4.67	12.75	1.449	Up	1.00579e-20	1.28948e-18	TNFAIP3	tumor necrosis factor, alpha-induced protein 3	K11859	GO:0005634//nucleus;GO:0005764//lysosome;GO:0005813//centrosome;GO:0005829//cytosol;GO:0070062//extracellular exosome	GO:0002020//protease binding;GO:0003677//DNA binding;GO:0004221;GO:0004842//ubiquitin-protein transferase activity;GO:0004843//thiol-dependent ubiquitin-specific protease activity;GO:0008270//zinc ion binding;GO:0019900//kinase binding;GO:0043130//ubiquitin binding;GO:0043621//protein self-association	GO:0001922//B-1 B cell homeostasis;GO:0002634//regulation of germinal center formation;GO:0002677//negative regulation of chronic inflammatory response;GO:0006508//proteolysis;GO:0031397//negative regulation of protein ubiquitination;GO:0032088//negative regulation of NF-kappaB transcription factor activity;GO:0032480//negative regulation of type I interferon production;GO:0032495//response to mu…	gi|397515090|ref|XP_003827793.1|/0/PREDICTED: LOW QUALITY PROTEIN: tumor necrosis factor alpha-induced protein 3 [Pan paniscus]
3188	2391.22	53.85	133.39	4.62	12.26	1.40799	Up	1.43805e-10	6.98806e-09	HNRNPH2	heterogeneous nuclear ribonucleoprotein H2 (H')	K12898	GO:0005654//nucleoplasm;GO:0005737//cytoplasm;GO:0015629//actin cytoskeleton;GO:0019013//viral nucleocapsid;GO:0030529//intracellular ribonucleoprotein complex	GO:0000166//nucleotide binding;GO:0044822//poly(A) RNA binding	GO:0000398//mRNA splicing, via spliceosome	gi|148688440|gb|EDL20387.1|/0/heterogeneous nuclear ribonucleoprotein H2, isoform CRA_b [Mus musculus]
83931	3819.13	124	313	6.78	17.91	1.40141	Up	4.33408e-23	6.5838e-21	STK40	serine/threonine kinase 40	K08814	GO:0005634//nucleus;GO:0005737//cytoplasm	GO:0004674//protein serine/threonine kinase activity;GO:0005515//protein binding;GO:0005524//ATP binding	GO:0006468//protein phosphorylation	gi|291408788|ref|XP_002720697.1|/0/PREDICTED: serine/threonine kinase 40 [Oryctolagus cuniculus]
3162	1606	66	160	8.49	22.06	1.3776	Up	7.45988e-12	4.40694e-10	HMOX1	heme oxygenase (decycling) 1	K00510	GO:0005615//extracellular space;GO:0005730//nucleolus;GO:0005789//endoplasmic reticulum membrane;GO:0005829//cytosol;GO:0005901//caveola	GO:0004392//heme oxygenase (decyclizing) activity;GO:0004630//phospholipase D activity;GO:0004871//signal transducer activity;GO:0019899//enzyme binding;GO:0020037//heme binding;GO:0042803//protein homodimerization activity;GO:0046872//metal ion binding	GO:0001935//endothelial cell proliferation;GO:0002246//wound healing involved in inflammatory response;GO:0002686//negative regulation of leukocyte migration;GO:0006788//heme oxidation;GO:0006879//cellular iron ion homeostasis;GO:0007264//small GTPase mediated signal transduction;GO:0007588//excretion;GO:0008217//regulation of blood pressure;GO:0008630//intrinsic apoptotic signaling pathway in re…	gi|4504437|ref|NP_002124.1|/3.69174e-161/heme oxygenase 1 [Homo sapiens]
768	1561	59	141	7.81	20.02	1.35805	Up	2.1066e-10	9.96885e-09	CA9	carbonic anhydrase IX	K01672	GO:0005730//nucleolus;GO:0016021//integral component of membrane;GO:0016323//basolateral plasma membrane;GO:0031528//microvillus membrane	GO:0004089//carbonate dehydratase activity;GO:0008270//zinc ion binding	GO:0002009//morphogenesis of an epithelium;GO:0006730//one-carbon metabolic process;GO:0015701//bicarbonate transport;GO:0033574//response to testosterone;GO:0042493//response to drug;GO:0046903//secretion;GO:0061418//regulation of transcription from RNA polymerase II promoter in response to hypoxia	gi|169636420|ref|NP_001207.2|/0/carbonic anhydrase 9 precursor [Homo sapiens]
3576	1718	39	92	4.68	11.84	1.33909	Up	3.96474e-07	1.1129e-05	CXCL8	chemokine (C-X-C motif) ligand 8	K10030	GO:0005615//extracellular space	GO:0005153//interleukin-8 receptor binding;GO:0008009//chemokine activity	GO:0001525//angiogenesis;GO:0006954//inflammatory response;GO:0006955//immune response;GO:0006987//activation of signaling protein activity involved in unfolded protein response;GO:0007050//cell cycle arrest;GO:0008285//negative regulation of cell proliferation;GO:0019722//calcium-mediated signaling;GO:0030155//regulation of cell adhesion;GO:0031623//receptor internalization;GO:0042119//neutrophi…	gi|10834978|ref|NP_000575.1|/4.16117e-49/interleukin-8 precursor [Homo sapiens]
9732	8343	30	70	0.73	1.82	1.31797	Up	1.20024e-05	0.000241612	DOCK4	dedicator of cytokinesis 4	K05727	GO:0005829//cytosol;GO:0012505//endomembrane system;GO:0016020//membrane;GO:0032420//stereocilium	GO:0005085//guanyl-nucleotide exchange factor activity;GO:0017124//SH3 domain binding;GO:0030165//PDZ domain binding;GO:0030675;GO:0030971//receptor tyrosine kinase binding;GO:0048365//Rac GTPase binding	GO:0032855;GO:0060326//cell chemotaxis	gi|92091572|ref|NP_055520.3|/0/dedicator of cytokinesis protein 4 [Homo sapiens]
390	2727.1	500	1157	37.43	93.09	1.31443	Up	1.5631e-70	1.34553e-67	RND3	Rho family GTPase 3	K07859	GO:0000139//Golgi membrane;GO:0005886//plasma membrane	GO:0003924//GTPase activity;GO:0005515//protein binding;GO:0005525//GTP binding	GO:0006184;GO:0007155//cell adhesion;GO:0007264//small GTPase mediated signal transduction;GO:0030036//actin cytoskeleton organization	gi|4885069|ref|NP_005159.1|/5.63712e-137/rho-related GTP-binding protein RhoE precursor [Homo sapiens]
220213	3125	39	90	2.55	6.31	1.30714	Up	8.53058e-07	2.20296e-05	OTUD1	OTU deubiquitinase 1	K13716	-	GO:0004843//thiol-dependent ubiquitin-specific protease activity	GO:0070536//protein K63-linked deubiquitination	gi|223941923|ref|NP_001138845.1|/0/OTU domain-containing protein 1 [Homo sapiens]
8693	5408	40.15	92.3	1.51	3.72	1.30075	Up	6.92672e-07	1.82795e-05	GALNT4	polypeptide N-acetylgalactosaminyltransferase 4	K00710	GO:0000139//Golgi membrane;GO:0016021//integral component of membrane;GO:0048471//perinuclear region of cytoplasm;GO:0070062//extracellular exosome	GO:0004653//polypeptide N-acetylgalactosaminyltransferase activity;GO:0046872//metal ion binding	GO:0016266//O-glycan processing;GO:0043687//post-translational protein modification	gi|34452725|ref|NP_003765.2|/0/polypeptide N-acetylgalactosaminyltransferase 4 [Homo sapiens]
4907	4086	40	90	2	4.81	1.26604	Up	1.4687e-06	3.55893e-05	NT5E	5'-nucleotidase, ecto (CD73)	K01081	GO:0005737//cytoplasm;GO:0005886//plasma membrane;GO:0031225//anchored component of membrane;GO:0070062//extracellular exosome	GO:0000166//nucleotide binding;GO:0008253//5'-nucleotidase activity;GO:0046872//metal ion binding	GO:0006144//purine nucleobase metabolic process;GO:0006196//AMP catabolic process;GO:0006206//pyrimidine nucleobase metabolic process;GO:0006259//DNA metabolic process;GO:0016311//dephosphorylation;GO:0046086//adenosine biosynthetic process;GO:0046135//pyrimidine nucleoside catabolic process;GO:0050728//negative regulation of inflammatory response	gi|4505467|ref|NP_002517.1|/0/5'-nucleotidase isoform 1 preproprotein [Homo sapiens]
3914	4322.82	174	388	8.17	19.6	1.26245	Up	2.58396e-23	3.99233e-21	LAMB3	laminin, beta 3	K06244	GO:0005610//laminin-5 complex	GO:0005198//structural molecule activity;GO:0032403//protein complex binding	GO:0007155//cell adhesion;GO:0008544//epidermis development;GO:0022617//extracellular matrix disassembly;GO:0031581//hemidesmosome assembly;GO:0050873//brown fat cell differentiation	gi|62868215|ref|NP_000219.2|/0/laminin subunit beta-3 precursor [Homo sapiens]
2970	3627	92.73	204.45	5.22	12.33	1.24005	Up	7.45842e-13	5.06864e-11	GTF2IP1	general transcription factor IIi, pseudogene 1	K03121	GO:0005634//nucleus;GO:0005737//cytoplasm;GO:0042995//cell projection;GO:0043025//neuronal cell body	GO:0003677//DNA binding;GO:0003700//transcription factor activity, sequence-specific DNA binding;GO:0051019//mitogen-activated protein kinase binding	GO:0006367//transcription initiation from RNA polymerase II promoter;GO:0007165//signal transduction;GO:0009790//embryo development;GO:0016525//negative regulation of angiogenesis;GO:0051481//negative regulation of cytosolic calcium ion concentration	gi|14670354|ref|NP_127494.1|/0/general transcription factor II-I isoform 3 [Homo sapiens]
8639	3281.42	36.54	77.84	2.21	5.19	1.23169	Up	2.15194e-05	0.000407763	AOC3	amine oxidase, copper containing 3	K00276	GO:0005737//cytoplasm;GO:0005886//plasma membrane;GO:0005902//microvillus;GO:0009986//cell surface;GO:0016021//integral component of membrane	GO:0005261//cation channel activity;GO:0005507//copper ion binding;GO:0005509//calcium ion binding;GO:0008131//primary amine oxidase activity;GO:0042803//protein homodimerization activity;GO:0046982//protein heterodimerization activity;GO:0048038//quinone binding;GO:0052593//tryptamine:oxygen oxidoreductase (deaminating) activity;GO:0052594//aminoacetone:oxygen oxidoreductase(deaminating) activit…	GO:0006812//cation transport;GO:0006954//inflammatory response;GO:0007155//cell adhesion;GO:0009308//amine metabolic process;GO:0046677//response to antibiotic;GO:0055114//oxidation-reduction process	gi|567755226|pdb|4BTW|A/1.3716e-136/Chain A, Crystal Structure Of Human Vascular Adhesion Protein-1 In Complex With Pyridazinone Inhibitors
10397	3123	1445	3165	94.55	221.98	1.23128	Up	3.55206e-172	8.02632e-169	NDRG1	N-myc downstream regulated 1	K03249	GO:0005634//nucleus;GO:0005813//centrosome;GO:0005829//cytosol;GO:0005874//microtubule;GO:0005886//plasma membrane;GO:0005913//cell-cell adherens junction;GO:0048471//perinuclear region of cytoplasm;GO:0055038//recycling endosome membrane;GO:0070062//extracellular exosome	GO:0008017//microtubule binding;GO:0017137//Rab GTPase binding;GO:0043015//gamma-tubulin binding;GO:0045296//cadherin binding	GO:0008219//cell death;GO:0010038//response to metal ion;GO:0030330//DNA damage response, signal transduction by p53 class mediator;GO:0032287//peripheral nervous system myelin maintenance;GO:0045576//mast cell activation;GO:0071456//cellular response to hypoxia;GO:0090232//positive regulation of spindle checkpoint	gi|635050263|ref|XP_007999782.1|/0/PREDICTED: protein NDRG1 isoform X2 [Chlorocebus sabaeus]
4015	4975.55	173	374	7.01	16.39	1.22533	Up	2.28308e-21	3.12661e-19	LOX	lysyl oxidase	K00277	GO:0005578//proteinaceous extracellular matrix;GO:0005581//collagen trimer;GO:0005615//extracellular space;GO:0005634//nucleus	GO:0004720//protein-lysine 6-oxidase activity;GO:0005507//copper ion binding;GO:0005515//protein binding	GO:0001568//blood vessel development;GO:0006464//cellular protein modification process;GO:0030199//collagen fibril organization;GO:0030324//lung development;GO:0042060//wound healing;GO:0042493//response to drug;GO:0048251//elastic fiber assembly;GO:0048545//response to steroid hormone;GO:0055114//oxidation-reduction process	gi|635123243|ref|XP_008012425.1|/3.09404e-124/PREDICTED: protein-lysine 6-oxidase [Chlorocebus sabaeus]
123879	2886	36	78	2.55	5.93	1.21753	Up	1.49929e-05	0.000294274	DCUN1D3	DCN1, defective in cullin neddylation 1, domain containing 3	K10624	GO:0048471//perinuclear region of cytoplasm	GO:0003676//nucleic acid binding;GO:0008270//zinc ion binding	GO:0010225//response to UV-C;GO:0010332//response to gamma radiation;GO:0030308//negative regulation of cell growth;GO:0043065//positive regulation of apoptotic process	gi|27735047|ref|NP_775746.1|/2.32987e-178/DCN1-like protein 3 [Homo sapiens]
1021	11628	603.78	1301	10.5	24.3	1.21057	Up	5.9629e-70	4.89961e-67	CDK6	cyclin-dependent kinase 6	K02091	GO:0000307//cyclin-dependent protein kinase holoenzyme complex;GO:0001726//ruffle;GO:0005634//nucleus;GO:0005829//cytosol	GO:0004693//cyclin-dependent protein serine/threonine kinase activity;GO:0005524//ATP binding;GO:0030332//cyclin binding	GO:0000082//G1/S transition of mitotic cell cycle;GO:0001954//positive regulation of cell-matrix adhesion;GO:0003323//type B pancreatic cell development;GO:0006468//protein phosphorylation;GO:0007050//cell cycle arrest;GO:0009615//response to virus;GO:0010468//regulation of gene expression;GO:0014002//astrocyte development;GO:0021542//dentate gyrus development;GO:0021670//lateral ventricle develo…	gi|4502741|ref|NP_001250.1|/0/cyclin-dependent kinase 6 [Homo sapiens]
127262	2440	201	431.87	16.89	38.9	1.2036	Up	4.91358e-24	7.86042e-22	TPRG1L	tumor protein p63 regulated 1-like	K11447;K05747;K02184	GO:0008021//synaptic vesicle;GO:0030054//cell junction;GO:0070062//extracellular exosome	GO:0042802//identical protein binding	-	gi|38679907|ref|NP_877429.2|/2.52594e-154/tumor protein p63-regulated gene 1-like protein [Homo sapiens]
7078	5496	723	1553	26.75	61.58	1.20292	Up	1.83753e-82	2.37264e-79	TIMP3	TIMP metallopeptidase inhibitor 3	K03626	GO:0005604//basement membrane;GO:0005634//nucleus	GO:0005515//protein binding;GO:0008191//metalloendopeptidase inhibitor activity;GO:0046872//metal ion binding	GO:0007601//visual perception;GO:0010951//negative regulation of endopeptidase activity;GO:0051045//negative regulation of membrane protein ectodomain proteolysis;GO:0071310//cellular response to organic substance	gi|332218050|ref|XP_003258172.1|/2.00597e-144/PREDICTED: metalloproteinase inhibitor 3 [Nomascus leucogenys]
3020	1077	93.6	199.47	18.16	41.49	1.192	Up	7.34474e-12	4.35314e-10	H3F3A	H3 histone, family 3A	K11253	GO:0000788//nuclear nucleosome;GO:0001740//Barr body;GO:0005654//nucleoplasm;GO:0005700//polytene chromosome;GO:0070062//extracellular exosome	GO:0000979//RNA polymerase II core promoter sequence-specific DNA binding;GO:0000980//RNA polymerase II distal enhancer sequence-specific DNA binding;GO:0031492//nucleosomal DNA binding;GO:0046982//protein heterodimerization activity	GO:0001649//osteoblast differentiation;GO:0006336//DNA replication-independent nucleosome assembly;GO:0006997//nucleus organization;GO:0007140//male meiosis;GO:0007155//cell adhesion;GO:0007420//brain development;GO:0007596//blood coagulation;GO:0008360//regulation of cell shape;GO:0009725//response to hormone;GO:0030307//positive regulation of cell growth;GO:0042692//muscle cell differentiation;…	gi|335291702|ref|XP_003356567.1|/1.05105e-80/PREDICTED: histone H3-like centromeric protein cpar-1-like [Sus scrofa]
54206	3144	276	568	17.94	39.57	1.14123	Up	7.20786e-29	1.46401e-26	ERRFI1	ERBB receptor feedback inhibitor 1	K08886	GO:0005634//nucleus;GO:0005737//cytoplasm;GO:0031234//extrinsic component of cytoplasmic side of plasma membrane	GO:0005100;GO:0019901//protein kinase binding	GO:0006950//response to stress;GO:0007175//negative regulation of epidermal growth factor-activated receptor activity;GO:0031953//negative regulation of protein autophosphorylation;GO:0032321;GO:0043589//skin morphogenesis;GO:0045616//regulation of keratinocyte differentiation;GO:0048286//lung alveolus development;GO:0060426//lung vasculature development;GO:0060428//lung epithelium development	gi|10047086|ref|NP_061821.1|/0/ERBB receptor feedback inhibitor 1 [Homo sapiens]
8728	6554	162	331	5.02	10.99	1.13043	Up	3.03116e-17	3.1673e-15	ADAM19	ADAM metallopeptidase domain 19	K08608	GO:0016021//integral component of membrane	GO:0004222//metalloendopeptidase activity;GO:0008270//zinc ion binding;GO:0017124//SH3 domain binding	GO:0006509//membrane protein ectodomain proteolysis;GO:0007507//heart development	gi|15451844|ref|NP_150377.1|/0/disintegrin and metalloproteinase domain-containing protein 19 preproprotein [Homo sapiens]
9201	7221.81	33	71	0.98	2.14	1.12676	Up	4.11288e-05	0.000722532	DCLK1	doublecortin-like kinase 1	K08805	GO:0005887//integral component of plasma membrane	GO:0004674//protein serine/threonine kinase activity;GO:0005057//receptor signaling protein activity;GO:0005524//ATP binding	GO:0001764//neuron migration;GO:0006468//protein phosphorylation;GO:0009615//response to virus;GO:0016197//endosomal transport;GO:0021952//central nervous system projection neuron axonogenesis;GO:0030900//forebrain development;GO:0035556//intracellular signal transduction;GO:0048675//axon extension;GO:0048813//dendrite morphogenesis	gi|40788228|dbj|BAA20824.2|/0/KIAA0369 [Homo sapiens]
81848	4990.05	50	101	2.06	4.41	1.09813	Up	4.2236e-06	9.37961e-05	SPRY4	sprouty homolog 4 (Drosophila)	K04704	GO:0032587//ruffle membrane	GO:0005515//protein binding	GO:0007275//multicellular organism development;GO:0043407//negative regulation of MAP kinase activity	gi|23308574|ref|NP_112226.2|/0/protein sprouty homolog 4 isoform 1 [Homo sapiens]
26018	4812	47	94	1.99	4.26	1.09808	Up	1.13099e-05	0.000229203	LRIG1	leucine-rich repeats and immunoglobulin-like domains 1	K06838;K04309	GO:0016021//integral component of membrane	-	-	gi|54607118|ref|NP_056356.2|/0/leucine-rich repeats and immunoglobulin-like domains protein 1 precursor [Homo sapiens]
55636	11589	104	206.99	1.82	3.88	1.09212	Up	1.16102e-10	5.68776e-09	CHD7	chromodomain helicase DNA binding protein 7	K14437	GO:0005634//nucleus	GO:0003677//DNA binding;GO:0003682//chromatin binding;GO:0004386//helicase activity;GO:0005515//protein binding;GO:0005524//ATP binding	GO:0001501//skeletal system development;GO:0001701//in utero embryonic development;GO:0003007//heart morphogenesis;GO:0006355//regulation of transcription, DNA-templated;GO:0006364//rRNA processing;GO:0007417//central nervous system development;GO:0007512//adult heart development;GO:0007605//sensory perception of sound;GO:0007628//adult walking behavior;GO:0008015//blood circulation;GO:0016568//c…	gi|54112403|ref|NP_060250.2|/0/chromodomain-helicase-DNA-binding protein 7 [Homo sapiens]
390963	3168	43.6	85.43	2.81	5.91	1.07259	Up	3.7636e-05	0.000667006	ZNF818P	zinc finger protein 818, pseudogene	K09228	GO:0005634//nucleus	GO:0003677//DNA binding;GO:0046872//metal ion binding	GO:0006355//regulation of transcription, DNA-templated	gi|74758782|sp|Q6ZRF7.1|ZN818_HUMAN/1.79464e-70/RecName: Full=Putative zinc finger protein 818
80153	3814.07	147	288	7.93	16.5	1.05707	Up	4.9763e-14	3.94546e-12	EDC3	enhancer of mRNA decapping 3	K12615	GO:0000932//cytoplasmic mRNA processing body;GO:0005829//cytosol	GO:0003723//RNA binding;GO:0042802//identical protein binding	GO:0010467//gene expression;GO:0043928//exonucleolytic nuclear-transcribed mRNA catabolic process involved in deadenylation-dependent decay	gi|19923613|ref|NP_079359.2|/0/enhancer of mRNA-decapping protein 3 [Homo sapiens]
1848	3395	70	135	4.21	8.7	1.0472	Up	4.16394e-07	1.15802e-05	DUSP6	dual specificity phosphatase 6	K04459	GO:0005654//nucleoplasm;GO:0005829//cytosol	GO:0004725//protein tyrosine phosphatase activity;GO:0017017//MAP kinase tyrosine/serine/threonine phosphatase activity	GO:0000188//inactivation of MAPK activity;GO:0002755//MyD88-dependent toll-like receptor signaling pathway;GO:0009953//dorsal/ventral pattern formation;GO:0014070//response to organic cyclic compound;GO:0034134//toll-like receptor 2 signaling pathway;GO:0034138//toll-like receptor 3 signaling pathway;GO:0034142//toll-like receptor 4 signaling pathway;GO:0034146//toll-like receptor 5 signaling pat…	gi|42764687|ref|NP_073143.2|/1.42417e-130/dual specificity protein phosphatase 6 isoform b [Homo sapiens]
5054	3207	159.41	307.06	10.15	20.97	1.04685	Up	1.97476e-14	1.62262e-12	SERPINE1	serpin peptidase inhibitor, clade E (nexin, plasminogen activator inhibitor type 1), member 1	K03982	GO:0005615//extracellular space;GO:0005886//plasma membrane;GO:0031012//extracellular matrix;GO:0031093//platelet alpha granule lumen	GO:0002020//protease binding;GO:0004867//serine-type endopeptidase inhibitor activity;GO:0005102//receptor binding	GO:0001300//chronological cell aging;GO:0002576//platelet degranulation;GO:0006367//transcription initiation from RNA polymerase II promoter;GO:0007179//transforming growth factor beta receptor signaling pathway;GO:0010469//regulation of receptor activity;GO:0010757//negative regulation of plasminogen activation;GO:0010951//negative regulation of endopeptidase activity;GO:0014912//negative regula…	gi|635139637|ref|XP_008016670.1|/0/PREDICTED: plasminogen activator inhibitor 1 isoform X2 [Chlorocebus sabaeus]
100271836	5052	120.88	232.59	4.87	10.04	1.04377	Up	2.74228e-11	1.48865e-09	SMG1P3	SMG1 pseudogene 3	K08873	GO:0005634//nucleus;GO:0005829//cytosol	GO:0004674//protein serine/threonine kinase activity;GO:0005515//protein binding;GO:0005524//ATP binding;GO:0044822//poly(A) RNA binding;GO:0046872//metal ion binding	GO:0000184//nuclear-transcribed mRNA catabolic process, nonsense-mediated decay;GO:0006281//DNA repair;GO:0006406//mRNA export from nucleus;GO:0018105//peptidyl-serine phosphorylation;GO:0046777//protein autophosphorylation;GO:0046854//phosphatidylinositol phosphorylation	gi|530407767|ref|XP_005255241.1|/0/PREDICTED: serine/threonine-protein kinase SMG1 isoform X3 [Homo sapiens]
23180	3033	118	223	7.95	16.11	1.01893	Up	2.00638e-10	9.56974e-09	RFTN1	raftlin, lipid raft linker 1	-	GO:0005768//endosome;GO:0005886//plasma membrane;GO:0043234//protein complex;GO:0045121//membrane raft;GO:0070062//extracellular exosome	GO:0003725//double-stranded RNA binding	GO:0033227//dsRNA transport;GO:0034138//toll-like receptor 3 signaling pathway;GO:0043330//response to exogenous dsRNA	gi|577299|dbj|BAA07644.1|/0/KIAA0084 [Homo sapiens]
28962	4467	88.86	166.99	4.05	8.16	1.01065	Up	4.40716e-08	1.43288e-06	OSTM1	osteopetrosis associated transmembrane protein 1	K11447;K09131;K00939;K03626	GO:0005765//lysosomal membrane;GO:0005829//cytosol;GO:0016021//integral component of membrane	-	GO:0030316//osteoclast differentiation;GO:0034220//ion transmembrane transport	gi|30025026|ref|NP_054747.2|/0/osteopetrosis-associated transmembrane protein 1 [Homo sapiens]
100526830	2218	116.02	0	10.74	0.01	-10.0688	Down	6.53588e-34	1.73749e-31	SLX1A-SULT1A3	SLX1A-SULT1A3 readthrough (NMD candidate)	K01014	GO:0005829//cytosol;GO:0016021//integral component of membrane	GO:0004062//aryl sulfotransferase activity;GO:0047894//flavonol 3-sulfotransferase activity;GO:0050294//steroid sulfotransferase activity	GO:0006584//catecholamine metabolic process;GO:0006805//xenobiotic metabolic process;GO:0006987//activation of signaling protein activity involved in unfolded protein response;GO:0008210//estrogen metabolic process;GO:0009308//amine metabolic process;GO:0009812//flavonoid metabolic process;GO:0050427//3'-phosphoadenosine 5'-phosphosulfate metabolic process;GO:0051923//sulfation	gi|29550921|ref|NP_808220.1|/2.17018e-173/sulfotransferase 1A3/1A4 [Homo sapiens]
100289561	1056	34.74	0	6.88	0.01	-9.42626	Down	1.92279e-10	9.19533e-09	LOC100289561	uncharacterized LOC100289561	K09228	GO:0032389//MutLalpha complex	GO:0005524//ATP binding;GO:0030983//mismatched DNA binding	GO:0006298//mismatch repair;GO:0006355//regulation of transcription, DNA-templated	gi|337298392|ref|NP_001229642.1|/4.38228e-55/uncharacterized protein LOC100289561 [Homo sapiens]
151230	4089	105.13	0	5.24	0.01	-9.03342	Down	9.19464e-31	2.00255e-28	KLHL23	kelch-like family member 23	K10460	-	-	-	gi|40255071|ref|NP_653312.2|/0/kelch-like protein 23 [Homo sapiens]
100526783	6256	98.13	0	3.19	0.01	-8.31741	Down	9.26732e-29	1.86139e-26	C15orf38-AP3S2	C15orf38-AP3S2 readthrough	K12399	-	-	-	gi|312261267|ref|NP_001185987.1|/0/C15orf38-AP3S2 fusion protein [Homo sapiens]
63915	2565	37.9	0	3.03	0.01	-8.24317	Down	2.66272e-11	1.45861e-09	BLOC1S5	biogenesis of lysosomal organelles complex-1, subunit 5, muted	K11447;K06264;K00939	GO:0030133//transport vesicle;GO:0031083//BLOC-1 complex	GO:0005515//protein binding	GO:0008089//anterograde axonal transport;GO:0031175//neuron projection development;GO:0032402//melanosome transport;GO:0032438//melanosome organization;GO:0032474//otolith morphogenesis;GO:0035646//endosome to melanosome transport;GO:0048490//anterograde synaptic vesicle transport;GO:0050942//positive regulation of pigment cell differentiation	gi|41152237|ref|NP_958437.1|/8.69647e-72/biogenesis of lysosome-related organelles complex 1 subunit 5 isoform 1 [Homo sapiens]
101752334	1264	17.94	0	2.95	0.01	-8.20457	Down	1.41052e-05	0.000278363	PVRIG2P	poliovirus receptor related immunoglobulin domain containing 2, pseudogene	K14398	-	-	-	gi|402863035|ref|XP_003895842.1|/2.38361e-149/PREDICTED: transmembrane protein PVRIG [Papio anubis]
497661	1586.94	18.93	0	2.47	0.01	-7.94837	Down	7.29756e-06	0.000154471	C18orf32	chromosome 18 open reading frame 32	K02880	-	GO:0004871//signal transducer activity	GO:0043123//positive regulation of I-kappaB kinase/NF-kappaB signaling	gi|119583342|gb|EAW62938.1|/6.37968e-43/hCG24487, isoform CRA_a [Homo sapiens]
353376	3203	28.81	0	1.84	0.01	-7.52356	Down	1.00265e-08	3.64686e-07	TICAM2	toll-like receptor adaptor molecule 2	K05409	GO:0005783//endoplasmic reticulum;GO:0005794//Golgi apparatus;GO:0005886//plasma membrane;GO:0016021//integral component of membrane;GO:0031901//early endosome membrane;GO:0031902//late endosome membrane	GO:0004871//signal transducer activity;GO:0005543//phospholipid binding	GO:0006810//transport;GO:0006954//inflammatory response;GO:0032729//positive regulation of interferon-gamma production;GO:0032755//positive regulation of interleukin-6 production;GO:0034138//toll-like receptor 3 signaling pathway;GO:0034144//negative regulation of toll-like receptor 4 signaling pathway;GO:0034145//positive regulation of toll-like receptor 4 signaling pathway;GO:0035666//TRIF-depe…	gi|33386674|ref|NP_067681.1|/1.51106e-133/TIR domain-containing adapter molecule 2 [Homo sapiens]
26024	5505	42.72	0	1.58	0.01	-7.30378	Down	9.86984e-13	6.63261e-11	PTCD1	pentatricopeptide repeat domain 1	K12873	GO:0005759//mitochondrial matrix	GO:0000049//tRNA binding;GO:0044822//poly(A) RNA binding	GO:0042780//tRNA 3'-end processing	gi|3327078|dbj|BAA31607.1|/0/KIAA0632 protein [Homo sapiens]
96626	2558	15.16	0	1.21	0.01	-6.91886	Down	5.2697e-05	0.000890284	LIMS3	LIM and senescent cell antigen-like domains 3	K05760	GO:0005829//cytosol;GO:0005886//plasma membrane;GO:0005925//focal adhesion;GO:0048471//perinuclear region of cytoplasm	GO:0005515//protein binding;GO:0008270//zinc ion binding	GO:0007160//cell-matrix adhesion;GO:0007163//establishment or maintenance of cell polarity;GO:0007569//cell aging;GO:0016337//single organismal cell-cell adhesion;GO:0034329//cell junction assembly;GO:0043009//chordate embryonic development;GO:0045216//cell-cell junction organization;GO:0045892//negative regulation of transcription, DNA-templated;GO:0071560//cellular response to transforming grow…	gi|530368981|ref|XP_005263620.1|/0/PREDICTED: LIM and senescent cell antigen-like-containing domain protein 3-like isoform X1 [Homo sapiens]
8681	3379	17.62	0	1.06	0.01	-6.72792	Down	1.41052e-05	0.000278059	JMJD7-PLA2G4B	JMJD7-PLA2G4B readthrough	K01047	GO:0005576//extracellular region;GO:0005743//mitochondrial inner membrane;GO:0005829//cytosol;GO:0031901//early endosome membrane	GO:0004622//lysophospholipase activity;GO:0005509//calcium ion binding;GO:0005544//calcium-dependent phospholipid binding;GO:0047498//calcium-dependent phospholipase A2 activity	GO:0006654//phosphatidic acid biosynthetic process;GO:0006954//inflammatory response;GO:0006987//activation of signaling protein activity involved in unfolded protein response;GO:0007567//parturition;GO:0019369//arachidonic acid metabolic process;GO:0019722//calcium-mediated signaling;GO:0036148//phosphatidylglycerol acyl-chain remodeling;GO:0036150//phosphatidylserine acyl-chain remodeling;GO:00…	gi|4826914|ref|NP_005081.1|/0/JMJD7-PLA2G4B protein isoform a [Homo sapiens]
386607	3544	15.89	0	0.92	0.01	-6.52356	Down	5.2697e-05	0.000889453	ZFP91-CNTF	ZFP91-CNTF readthrough (NMD candidate)	K05420	GO:0005634//nucleus	GO:0003676//nucleic acid binding;GO:0004842//ubiquitin-protein transferase activity;GO:0046872//metal ion binding	GO:0007250//activation of NF-kappaB-inducing kinase activity;GO:0070534//protein K63-linked ubiquitination	gi|15277261|dbj|BAB63374.1|/0/testis specific ZFP91 [Homo sapiens]
100533105	4563	20.28	0	0.9	0.01	-6.49185	Down	1.95331e-06	4.62173e-05	C8orf44-SGK3	C8orf44-SGK3 readthrough	K13304	GO:0005769//early endosome;GO:0005829//cytosol;GO:0016023//cytoplasmic, membrane-bounded vesicle;GO:0055037//recycling endosome	GO:0004674//protein serine/threonine kinase activity;GO:0005246//calcium channel regulator activity;GO:0005515//protein binding;GO:0005524//ATP binding;GO:0015459//potassium channel regulator activity;GO:0017080//sodium channel regulator activity;GO:0017081//chloride channel regulator activity;GO:0035091//phosphatidylinositol binding	GO:0001558//regulation of cell growth;GO:0006468//protein phosphorylation;GO:0006950//response to stress;GO:0030334//regulation of cell migration;GO:0034220//ion transmembrane transport;GO:0042127//regulation of cell proliferation;GO:0051090//regulation of sequence-specific DNA binding transcription factor activity;GO:2001240//negative regulation of extrinsic apoptotic signaling pathway in absenc…	gi|31563382|ref|NP_037389.4|/0/serine/threonine-protein kinase Sgk3 isoform 1 [Homo sapiens]
100293534	5427	19.14	0	0.72	0.01	-6.16993	Down	3.7755e-06	8.46771e-05	C4B_2	complement component 4B (Chido blood group), copy 2	K03989	GO:0005886//plasma membrane;GO:0072562//blood microparticle	GO:0004866//endopeptidase inhibitor activity	GO:0006958//complement activation, classical pathway;GO:0030449//regulation of complement activation;GO:0045087//innate immune response	gi|338858017|ref|NP_001229752.1|/0/complement C4-B-like preproprotein [Homo sapiens]
55855	2508	33.01	4.78	2.7	0.42	-2.6845	Down	1.68814e-06	4.04728e-05	FAM45BP	family with sequence similarity 45, member A pseudogene	-	-	-	-	gi|51315863|sp|Q6NSW5.1|FA45B_HUMAN/0/RecName: Full=Protein FAM45B
6000	2363	27	4	2.27	0.37	-2.6171	Down	4.40466e-05	0.000764871	RGS7	regulator of G-protein signaling 7	K13765	GO:0005634//nucleus;GO:0005829//cytosol;GO:0005834//heterotrimeric G-protein complex;GO:0044292//dendrite terminus	GO:0004871//signal transducer activity;GO:0005096//GTPase activator activity;GO:0031681//G-protein beta-subunit binding	GO:0035556//intracellular signal transduction;GO:0038032//termination of G-protein coupled receptor signaling pathway;GO:0043547//positive regulation of GTPase activity	gi|548498124|ref|XP_005690666.1|/0/PREDICTED: regulator of G-protein signaling 7 isoform X2 [Capra hircus]
100302652	2007	40.39	7.42	4.14	0.82	-2.33593	Down	2.00222e-06	4.73126e-05	GPR75-ASB3	GPR75-ASB3 readthrough	K10325	-	-	GO:0016567//protein ubiquitination;GO:0035556//intracellular signal transduction	gi|255982572|ref|NP_001157637.1|/0/GPR75-ASB3 protein [Homo sapiens]
9331	4814	139	31	5.88	1.4	-2.07039	Down	3.88716e-16	3.77786e-14	B4GALT6	UDP-Gal:betaGlcNAc beta 1,4- galactosyltransferase, polypeptide 6	K07553	GO:0016021//integral component of membrane;GO:0032580//Golgi cisterna membrane	GO:0008378//galactosyltransferase activity;GO:0046872//metal ion binding	GO:0018146//keratan sulfate biosynthetic process;GO:0018279//protein N-linked glycosylation via asparagine;GO:0043687//post-translational protein modification	gi|586530306|ref|XP_006920064.1|/0/PREDICTED: beta-1,4-galactosyltransferase 6 [Pteropus alecto]
115701	7303	48	13	1.33	0.39	-1.76988	Down	1.6596e-05	0.000323282	ALPK2	alpha-kinase 2	K08868	-	GO:0004674//protein serine/threonine kinase activity;GO:0005524//ATP binding	-	gi|148596992|ref|NP_443179.3|/0/alpha-protein kinase 2 [Homo sapiens]
728833	2393	91.68	25.86	7.86	2.38	-1.72357	Down	3.29974e-09	1.29111e-07	FAM72D	family with sequence similarity 72, member D	-	GO:0005739//mitochondrion	-	-	gi|48675832|ref|NP_997301.2|/2.27685e-83/protein FAM72D [Homo sapiens]
102467081	550	66.38	19.14	26.09	8.06	-1.69465	Down	1.00285e-06	2.54256e-05	LOC102467081	uncharacterized LOC102467081	K09228;K01539;K08857;K00939;K00591	-	-	-	gi|119575293|gb|EAW54898.1|/3.41721e-52/hCG1811730 [Homo sapiens]
10654	1307	113	34	17.96	5.79	-1.63315	Down	4.08468e-10	1.84597e-08	PMVK	phosphomevalonate kinase	K13273	GO:0005777//peroxisome;GO:0005829//cytosol;GO:0070062//extracellular exosome	GO:0004631//phosphomevalonate kinase activity;GO:0005524//ATP binding	GO:0006695//cholesterol biosynthetic process;GO:0016310//phosphorylation;GO:0019287//isopentenyl diphosphate biosynthetic process, mevalonate pathway;GO:0070723//response to cholesterol	gi|194709154|pdb|3CH4|B/3.03473e-107/Chain B, The Crystal Structure Of Human Phosphomavelonate Kinase At 1.8 A Resolution
728498	5261	51.13	15.55	1.98	0.64	-1.62936	Down	2.30348e-05	0.000431056	GOLGA8H	golgin A8 family, member H	K10362;K10421	GO:0005794//Golgi apparatus	GO:0005515//protein binding	-	gi|542133082|ref|NP_001269419.1|/0/golgin subfamily A member 8H [Homo sapiens]
4232	2393.97	1465	474	125.42	43.52	-1.52702	Down	5.43372e-103	8.92958e-100	MEST	mesoderm specific transcript	-	GO:0005783//endoplasmic reticulum;GO:0005789//endoplasmic reticulum membrane;GO:0016021//integral component of membrane;GO:0070062//extracellular exosome	GO:0003824//catalytic activity;GO:0016787//hydrolase activity	GO:0007498//mesoderm development;GO:0008152//metabolic process;GO:0010883//regulation of lipid storage;GO:0032526//response to retinoic acid	gi|426357910|ref|XP_004046272.1|/0/PREDICTED: mesoderm-specific transcript homolog protein isoform 4 [Gorilla gorilla gorilla]
135114	3396	297.28	96.93	17.87	6.25	-1.51561	Down	3.18154e-22	4.52856e-20	HINT3	histidine triad nucleotide binding protein 3	K11447;K01539;K00939;K00591	GO:0005730//nucleolus;GO:0005739//mitochondrion	GO:0000166//nucleotide binding;GO:0016787//hydrolase activity	GO:0008152//metabolic process	gi|189217863|ref|NP_612638.3|/1.1252e-102/histidine triad nucleotide-binding protein 3 [Homo sapiens]
1490	2358	174	57	15.14	5.31	-1.51158	Down	2.111e-13	1.56396e-11	CTGF	connective tissue growth factor	K06827	GO:0005578//proteinaceous extracellular matrix;GO:0005615//extracellular space;GO:0005794//Golgi apparatus;GO:0005801//cis-Golgi network;GO:0005829//cytosol;GO:0005886//plasma membrane;GO:0005938//cell cortex;GO:0048471//perinuclear region of cytoplasm	GO:0001968//fibronectin binding;GO:0005178//integrin binding;GO:0005520//insulin-like growth factor binding;GO:0008083//growth factor activity;GO:0008201//heparin binding	GO:0001502//cartilage condensation;GO:0001503//ossification;GO:0001525//angiogenesis;GO:0001558//regulation of cell growth;GO:0001934//positive regulation of protein phosphorylation;GO:0006260//DNA replication;GO:0006367//transcription initiation from RNA polymerase II promoter;GO:0007160//cell-matrix adhesion;GO:0007229//integrin-mediated signaling pathway;GO:0008284//positive regulation of cell…	gi|4503123|ref|NP_001892.1|/0/connective tissue growth factor precursor [Homo sapiens]
133418	4309	326.6	107	15.44	5.42	-1.51031	Down	9.16154e-24	1.45275e-21	EMB	embigin	K06535	GO:0005887//integral component of plasma membrane;GO:0030054//cell junction;GO:0045202//synapse	GO:0097159//organic cyclic compound binding	GO:0007155//cell adhesion;GO:0035879//plasma membrane lactate transport	gi|38348215|ref|NP_940851.1|/0/embigin precursor [Homo sapiens]
4700	1202	238	79	41.23	14.67	-1.49083	Down	1.68711e-17	1.79399e-15	NDUFA6	NADH dehydrogenase (ubiquinone) 1 alpha subcomplex, 6, 14kDa	K03950	GO:0005747//mitochondrial respiratory chain complex I	GO:0008137//NADH dehydrogenase (ubiquinone) activity	GO:0006120//mitochondrial electron transport, NADH to ubiquinone;GO:0006979//response to oxidative stress;GO:0044281//small molecule metabolic process	gi|635102628|ref|XP_007974151.1|/7.8183e-91/PREDICTED: NADH dehydrogenase [ubiquinone] 1 alpha subcomplex subunit 6 [Chlorocebus sabaeus]
586	9278	105	35.14	2.29	0.82	-1.48165	Down	1.89704e-08	6.54443e-07	BCAT1	branched chain amino-acid transaminase 1, cytosolic	K00826	GO:0005739//mitochondrion;GO:0005829//cytosol	GO:0042802//identical protein binding;GO:0052654//L-leucine transaminase activity;GO:0052655//L-valine transaminase activity;GO:0052656//L-isoleucine transaminase activity	GO:0000082//G1/S transition of mitotic cell cycle;GO:0008283//cell proliferation;GO:0009082//branched-chain amino acid biosynthetic process;GO:0009083//branched-chain amino acid catabolic process;GO:0034641//cellular nitrogen compound metabolic process	gi|544468772|ref|XP_005570430.1|/0/PREDICTED: branched-chain-amino-acid aminotransferase, cytosolic isoform X1 [Macaca fascicularis]
117583	7967	60	21	1.49	0.57	-1.38628	Down	4.46576e-05	0.000774737	PARD3B	par-3 family cell polarity regulator beta	K04237	GO:0005923//bicellular tight junction;GO:0012505//endomembrane system;GO:0016020//membrane	-	GO:0007049//cell cycle;GO:0051301//cell division	gi|30913163|sp|Q8TEW8.2|PAR3L_HUMAN/0/RecName: Full=Partitioning defective 3 homolog B; AltName: Full=Amyotrophic lateral sclerosis 2 chromosomal region candidate gene 19 protein; AltName: Full=PAR3-beta; AltName: Full=Partitioning defective 3-like protein; Short=PAR3-L protein [Homo sapiens]
57664	2950.15	117	41	7.84	3.05	-1.36204	Down	1.06509e-08	3.86618e-07	PLEKHA4	pleckstrin homology domain containing, family A (phosphoinositide binding specific) member 4	K13092;K06236;K12822	GO:0005737//cytoplasm;GO:0016020//membrane	GO:0005545//1-phosphatidylinositol binding	-	gi|238859653|ref|NP_001154826.1|/0/pleckstrin homology domain-containing family A member 4 isoform 2 [Homo sapiens]
23576	3996.31	417	152	21.25	8.31	-1.35454	Down	8.40354e-26	1.48932e-23	DDAH1	dimethylarginine dimethylaminohydrolase 1	K01482	GO:0005739//mitochondrion;GO:0070062//extracellular exosome	GO:0016403//dimethylargininase activity;GO:0016597//amino acid binding;GO:0046872//metal ion binding	GO:0000052//citrulline metabolic process;GO:0003073//regulation of systemic arterial blood pressure;GO:0006527//arginine catabolic process;GO:0007263//nitric oxide mediated signal transduction;GO:0045429//positive regulation of nitric oxide biosynthetic process;GO:0045766//positive regulation of angiogenesis	gi|426330215|ref|XP_004026117.1|/9.11836e-99/PREDICTED: N(G),N(G)-dimethylarginine dimethylaminohydrolase 1 isoform 2 [Gorilla gorilla gorilla]
26284	1856	609	223	67.59	26.53	-1.34919	Down	1.11455e-36	3.24964e-34	ERAL1	Era-like 12S mitochondrial rRNA chaperone 1	-	GO:0005743//mitochondrial inner membrane;GO:0005759//mitochondrial matrix	GO:0005525//GTP binding;GO:0019843//rRNA binding;GO:0043024//ribosomal small subunit binding;GO:0044822//poly(A) RNA binding	GO:0000028//ribosomal small subunit assembly	gi|15418716|gb|AAG12978.1|/0/ERA-W [Homo sapiens]
221035	5205	748.01	282.12	29.23	11.82	-1.30622	Down	1.24825e-42	4.25746e-40	REEP3	receptor accessory protein 3	K11447;K00939;K15601	GO:0005789//endoplasmic reticulum membrane;GO:0005874//microtubule;GO:0016021//integral component of membrane	-	GO:0007067//mitotic nuclear division;GO:0007084//mitotic nuclear envelope reassembly	gi|47679089|ref|NP_001001330.1|/4.67541e-143/receptor expression-enhancing protein 3 [Homo sapiens]
90271	1003	76.8	29.14	16.04	6.52	-1.29873	Down	1.78661e-05	0.000345418	OLMALINC	oligodendrocyte maturation-associated long intergenic non-coding RNA	-	-	-	-	gi|397510259|ref|XP_003825517.1|/5.58499e-49/PREDICTED: uncharacterized protein LOC100968539 [Pan paniscus]
25893	5158	125.7	48.11	4.96	2.03	-1.28886	Down	4.09532e-08	1.34114e-06	TRIM58	tripartite motif containing 58	K12027	GO:0005622//intracellular	GO:0008270//zinc ion binding	-	gi|112421127|ref|NP_056246.3|/0/tripartite motif-containing protein 58 [Homo sapiens]
6948	2078.96	74	28	7.23	2.97	-1.28353	Down	2.01548e-05	0.000384729	TCN2	transcobalamin II	K14619	GO:0005615//extracellular space;GO:0005768//endosome;GO:0043202//lysosomal lumen	GO:0031419//cobalamin binding;GO:0046872//metal ion binding	GO:0006824//cobalt ion transport;GO:0009235//cobalamin metabolic process;GO:0015889//cobalamin transport	gi|296080704|ref|NP_001171655.1|/0/transcobalamin-2 isoform 2 precursor [Homo sapiens]
80150	2397.24	119	47	10.4	4.31	-1.27082	Down	1.79369e-07	5.32424e-06	ASRGL1	asparaginase like 1	K13051	GO:0005634//nucleus;GO:0005737//cytoplasm;GO:0015630//microtubule cytoskeleton	GO:0003948//N4-(beta-N-acetylglucosaminyl)-L-asparaginase activity;GO:0004067//asparaginase activity;GO:0008798//beta-aspartyl-peptidase activity	GO:0006508//proteolysis;GO:0033345//asparagine catabolic process via L-aspartate	gi|145275200|ref|NP_079356.3|/9.77535e-175/isoaspartyl peptidase/L-asparaginase [Homo sapiens]
3065	2091	1082	426	106.36	44.88	-1.24481	Down	1.48193e-56	8.9296e-54	HDAC1	histone deacetylase 1	K06067	GO:0000792//heterochromatin;GO:0005667//transcription factor complex;GO:0005829//cytosol;GO:0016580//Sin3 complex;GO:0016581//NuRD complex;GO:0043025//neuronal cell body	GO:0000978//RNA polymerase II core promoter proximal region sequence-specific DNA binding;GO:0000980//RNA polymerase II distal enhancer sequence-specific DNA binding;GO:0001047//core promoter binding;GO:0001103//RNA polymerase II repressing transcription factor binding;GO:0001106//RNA polymerase II transcription corepressor activity;GO:0003700//transcription factor activity, sequence-specific DNA…	GO:0000122//negative regulation of transcription from RNA polymerase II promoter;GO:0000278//mitotic cell cycle;GO:0006367//transcription initiation from RNA polymerase II promoter;GO:0007179//transforming growth factor beta receptor signaling pathway;GO:0007219//Notch signaling pathway;GO:0007492//endoderm development;GO:0007596//blood coagulation;GO:0008284//positive regulation of cell prolifer…	gi|13128860|ref|NP_004955.2|/0/histone deacetylase 1 [Homo sapiens]
9802	2096.01	977	381	94.57	40.04	-1.23994	Down	4.26852e-52	2.33824e-49	DAZAP2	DAZ associated protein 2	K03006	GO:0005634//nucleus;GO:0005667//transcription factor complex;GO:0005737//cytoplasm	GO:0050699//WW domain binding	-	gi|617662092|ref|XP_007537754.1|/4.26888e-61/PREDICTED: DAZ-associated protein 2 isoform X1 [Erinaceus europaeus]
8724	1777	473	188	55.04	23.38	-1.23521	Down	3.03966e-25	5.23314e-23	SNX3	sorting nexin 3	K08545	GO:0005769//early endosome;GO:0005829//cytosol;GO:0010008//endosome membrane;GO:0070062//extracellular exosome	GO:0019903//protein phosphatase binding;GO:0032266//phosphatidylinositol-3-phosphate binding	GO:0006783//heme biosynthetic process;GO:0006897//endocytosis;GO:0032268//regulation of cellular protein metabolic process;GO:0033157//regulation of intracellular protein transport;GO:0033572//transferrin transport;GO:0042541//hemoglobin biosynthetic process	gi|4507143|ref|NP_003786.1|/2.79039e-88/sorting nexin-3 isoform a [Homo sapiens]
51639	783	378	150	102.21	43.48	-1.23311	Down	1.53074e-20	1.94867e-18	SF3B6	splicing factor 3b, subunit 6, 14kDa	K12833	GO:0005654//nucleoplasm;GO:0005689//U12-type spliceosomal complex	GO:0000166//nucleotide binding;GO:0044822//poly(A) RNA binding	GO:0000398//mRNA splicing, via spliceosome	gi|7706326|ref|NP_057131.1|/3.84076e-67/splicing factor 3B subunit 6 [Homo sapiens]
25843	3788	281.15	111.89	15.16	6.46	-1.23066	Down	8.97022e-16	8.35849e-14	MOB4	MOB family member 4, phocein	K11447;K00939;K04078	GO:0005829//cytosol;GO:0032580//Golgi cisterna membrane;GO:0043025//neuronal cell body;GO:0043197//dendritic spine;GO:0048471//perinuclear region of cytoplasm	GO:0016301//kinase activity;GO:0019900//kinase binding;GO:0046872//metal ion binding	GO:0006900//membrane budding;GO:0016310//phosphorylation	gi|634822092|ref|XP_007934367.1|/4.402e-124/PREDICTED: uncharacterized protein LOC103193076 [Orycteropus afer afer]
8976	4447	233	93	10.67	4.56	-1.22645	Down	4.19838e-13	2.99977e-11	WASL	Wiskott-Aldrich syndrome-like	K05747	GO:0005634//nucleus;GO:0005829//cytosol;GO:0005886//plasma membrane;GO:0030027//lamellipodium;GO:0030478//actin cap;GO:0030666//endocytic vesicle membrane;GO:0070062//extracellular exosome	GO:0003779//actin binding;GO:0005083	GO:0006355//regulation of transcription, DNA-templated;GO:0006900//membrane budding;GO:0007067//mitotic nuclear division;GO:0007411//axon guidance;GO:0009617//response to bacterium;GO:0030050//vesicle transport along actin filament;GO:0032880//regulation of protein localization;GO:0034629//cellular protein complex localization;GO:0038096//Fc-gamma receptor signaling pathway involved in phagocytos…	gi|51702526|ref|NP_003932.3|/0/neural Wiskott-Aldrich syndrome protein [Homo sapiens]
2925	2681	102	41	7.79	3.36	-1.21316	Down	2.02318e-06	4.76832e-05	GRPR	gastrin-releasing peptide receptor	K04169	GO:0005887//integral component of plasma membrane	GO:0004946//bombesin receptor activity	GO:0031989//bombesin receptor signaling pathway;GO:0042127//regulation of cell proliferation	gi|4885361|ref|NP_005305.1|/0/gastrin-releasing peptide receptor [Homo sapiens]
51144	2556	447	180	35.83	15.46	-1.21263	Down	2.08468e-23	3.24869e-21	HSD17B12	hydroxysteroid (17-beta) dehydrogenase 12	K00044;K10251	GO:0005789//endoplasmic reticulum membrane;GO:0016021//integral component of membrane;GO:0031012//extracellular matrix	GO:0001968//fibronectin binding;GO:0004303//estradiol 17-beta-dehydrogenase activity;GO:0005518//collagen binding;GO:0008201//heparin binding	GO:0006633//fatty acid biosynthetic process;GO:0006703//estrogen biosynthetic process;GO:0010811//positive regulation of cell-substrate adhesion;GO:0019432//triglyceride biosynthetic process;GO:0030198//extracellular matrix organization;GO:0035338//long-chain fatty-acyl-CoA biosynthetic process	gi|7705855|ref|NP_057226.1|/1.49888e-173/estradiol 17-beta-dehydrogenase 12 [Homo sapiens]
1783	4352	797	322	37.3	16.15	-1.20764	Down	3.14584e-40	9.97673e-38	DYNC1LI2	dynein, cytoplasmic 1, light intermediate chain 2	K10416	GO:0005813//centrosome;GO:0005829//cytosol;GO:0005868//cytoplasmic dynein complex;GO:0005874//microtubule	GO:0003777//microtubule motor activity;GO:0005524//ATP binding	GO:0000226//microtubule cytoskeleton organization;GO:0006810//transport;GO:0007018//microtubule-based movement;GO:0008152//metabolic process;GO:0019886//antigen processing and presentation of exogenous peptide antigen via MHC class II;GO:0051642//centrosome localization	gi|555290083|ref|NP_001273086.1|/0/cytoplasmic dynein 1 light intermediate chain 2 isoform 2 [Homo sapiens]
2194	8481	3624	1466	86.68	37.58	-1.20573	Down	4.26108e-176	1.10039e-172	FASN	fatty acid synthase	K00665	GO:0005739//mitochondrion;GO:0005829//cytosol;GO:0042470//melanosome;GO:0042587//glycogen granule;GO:0070062//extracellular exosome	GO:0004313//[acyl-carrier-protein] S-acetyltransferase activity;GO:0004314//[acyl-carrier-protein] S-malonyltransferase activity;GO:0004315//3-oxoacyl-[acyl-carrier-protein] synthase activity;GO:0004316//3-oxoacyl-[acyl-carrier-protein] reductase (NADPH) activity;GO:0004317//3-hydroxypalmitoyl-[acyl-carrier-protein] dehydratase activity;GO:0004319//enoyl-[acyl-carrier-protein] reductase (NADPH, B…	GO:0006084//acetyl-CoA metabolic process;GO:0006112//energy reserve metabolic process;GO:0006633//fatty acid biosynthetic process;GO:0015939//pantothenate metabolic process;GO:0019432//triglyceride biosynthetic process;GO:0031325//positive regulation of cellular metabolic process;GO:0035338//long-chain fatty-acyl-CoA biosynthetic process;GO:0071353//cellular response to interleukin-4	gi|68533031|dbj|BAE06070.1|/0/FASN variant protein [Homo sapiens]
57231	3606	239.5	96.01	13.28	5.82	-1.19016	Down	2.8969e-13	2.12013e-11	SNX14	sorting nexin 14	K13304	GO:0016021//integral component of membrane	GO:0035091//phosphatidylinositol binding	GO:0015031//protein transport;GO:0038032//termination of G-protein coupled receptor signaling pathway	gi|530383183|ref|XP_005248796.1|/0/PREDICTED: sorting nexin-14 isoform X2 [Homo sapiens]
7335	2212.45	1201.28	499.24	112.31	49.66	-1.17733	Down	1.05561e-56	6.58008e-54	UBE2V1	ubiquitin-conjugating enzyme E2 variant 1	K10704	GO:0000151//ubiquitin ligase complex;GO:0005634//nucleus;GO:0005829//cytosol;GO:0035370//UBC13-UEV1A complex;GO:0070062//extracellular exosome	GO:0005515//protein binding;GO:0016881//acid-amino acid ligase activity	GO:0002755//MyD88-dependent toll-like receptor signaling pathway;GO:0006282//regulation of DNA repair;GO:0030154//cell differentiation;GO:0034134//toll-like receptor 2 signaling pathway;GO:0034142//toll-like receptor 4 signaling pathway;GO:0034146//toll-like receptor 5 signaling pathway;GO:0034162//toll-like receptor 9 signaling pathway;GO:0034166//toll-like receptor 10 signaling pathway;GO:00380…	gi|635020267|ref|XP_008012503.1|/3.35096e-84/PREDICTED: ubiquitin-conjugating enzyme E2 variant 1 isoform X1 [Chlorocebus sabaeus]
50808	4117.38	536.39	217.6	25.99	11.54	-1.17131	Down	1.72169e-27	3.2761e-25	AK3	adenylate kinase 3	K00944	GO:0005759//mitochondrial matrix	GO:0004017//adenylate kinase activity;GO:0004550//nucleoside diphosphate kinase activity;GO:0005524//ATP binding;GO:0005525//GTP binding;GO:0046899//nucleoside triphosphate adenylate kinase activity	GO:0001889//liver development;GO:0006165//nucleoside diphosphate phosphorylation;GO:0007420//brain development;GO:0007596//blood coagulation;GO:0009142//nucleoside triphosphate biosynthetic process;GO:0042493//response to drug;GO:0046033//AMP metabolic process;GO:0046034//ATP metabolic process;GO:0046039//GTP metabolic process;GO:0046041//ITP metabolic process;GO:0046051//UTP metabolic process	gi|545510093|ref|XP_003639300.2|/4.95647e-106/PREDICTED: GTP:AMP phosphotransferase AK3, mitochondrial-like [Canis lupus familiaris]
9760	4131	213	89	10.51	4.71	-1.15796	Down	3.3144e-11	1.75188e-09	TOX	thymocyte selection-associated high mobility group box	K10802;K09272	GO:0005634//nucleus	GO:0003677//DNA binding	-	gi|40788372|dbj|BAA34528.2|/0/KIAA0808 protein [Homo sapiens]
23216	5704.25	500	210	17.82	8.02	-1.15182	Down	4.3653e-24	7.04567e-22	TBC1D1	TBC1 (tre-2/USP6, BUB2, cdc16) domain family, member 1	K11837;K13136	GO:0005634//nucleus;GO:0005829//cytosol	GO:0005097	GO:0032880//regulation of protein localization;GO:0061024//membrane organization	gi|578808509|ref|XP_006714064.1|/5.81367e-93/PREDICTED: TBC1 domain family member 1 isoform X9 [Homo sapiens]
285362	2154.44	100	42	9.43	4.29	-1.13628	Down	6.53502e-06	0.000139969	SUMF1	sulfatase modifying factor 1	K13444	GO:0005788//endoplasmic reticulum lumen	GO:0016491//oxidoreductase activity;GO:0042803//protein homodimerization activity;GO:0046872//metal ion binding	GO:0006687//glycosphingolipid metabolic process;GO:0043687//post-translational protein modification;GO:0044281//small molecule metabolic process	gi|38202250|ref|NP_877437.2|/0/sulfatase-modifying factor 1 isoform 1 precursor [Homo sapiens]
9928	7293	665.23	283.31	18.52	8.45	-1.13206	Down	1.00931e-30	2.17206e-28	KIF14	kinesin family member 14	K10392	GO:0005634//nucleus;GO:0005737//cytoplasm;GO:0005819//spindle;GO:0005871//kinesin complex;GO:0005874//microtubule	GO:0003777//microtubule motor activity;GO:0005524//ATP binding;GO:0008017//microtubule binding;GO:0030165//PDZ domain binding	GO:0007018//microtubule-based movement;GO:0030155//regulation of cell adhesion;GO:0030334//regulation of cell migration;GO:0032487//regulation of Rap protein signal transduction;GO:0033624//negative regulation of integrin activation;GO:0034446//substrate adhesion-dependent cell spreading;GO:0045184//establishment of protein localization	gi|40788943|dbj|BAA05392.2|/0/KIAA0042 [Homo sapiens]
647135	1835	81.2	34.64	9.12	4.17	-1.12899	Down	5.01572e-05	0.000856986	SRGAP2B	SLIT-ROBO Rho GTPase activating protein 2B	K07526	GO:0005634//nucleus;GO:0005743//mitochondrial inner membrane;GO:0005829//cytosol;GO:0014069//postsynaptic density;GO:0030027//lamellipodium;GO:0030054//cell junction;GO:0044327//dendritic spine head;GO:0045211//postsynaptic membrane;GO:0045335//phagocytic vesicle	GO:0030675;GO:0042803//protein homodimerization activity;GO:0048365//Rac GTPase binding	GO:0003363//lamellipodium assembly involved in ameboidal cell migration;GO:0007411//axon guidance;GO:0008283//cell proliferation;GO:0021816//extension of a leading process involved in cell motility in cerebral cortex radial glia guided migration;GO:0032855;GO:0034446//substrate adhesion-dependent cell spreading;GO:0046847//filopodium assembly;GO:0051014//actin filament severing;GO:0060548//negati…	gi|3413874|dbj|BAA32301.1|/0/KIAA0456 protein [Homo sapiens]
11167	3840	4175	1789.23	221.7	101.84	-1.1223	Down	5.38526e-181	1.94699e-177	FSTL1	follistatin-like 1	K06254;K04661	GO:0005615//extracellular space	GO:0005509//calcium ion binding;GO:0005515//protein binding;GO:0008201//heparin binding	GO:0030509//BMP signaling pathway	gi|564376969|ref|XP_006248464.1|/0/PREDICTED: follistatin-related protein 1 isoform X1 [Rattus norvegicus]
56913	6244	181.23	77.91	5.9	2.72	-1.11711	Down	1.95787e-09	7.91778e-08	C1GALT1	core 1 synthase, glycoprotein-N-acetylgalactosamine 3-beta-galactosyltransferase 1	K00731	GO:0000139//Golgi membrane;GO:0016021//integral component of membrane	GO:0005515//protein binding;GO:0016263//glycoprotein-N-acetylgalactosamine 3-beta-galactosyltransferase activity;GO:0046872//metal ion binding	GO:0001525//angiogenesis;GO:0001822//kidney development;GO:0016266//O-glycan processing;GO:0030154//cell differentiation;GO:0043687//post-translational protein modification	gi|530384906|ref|XP_005249869.1|/0/PREDICTED: glycoprotein-N-acetylgalactosamine 3-beta-galactosyltransferase 1 isoform X1 [Homo sapiens]
5318	4439	128.36	55.38	5.89	2.72	-1.11466	Down	6.0653e-07	1.62674e-05	PKP2	plakophilin 2	K12642	GO:0005634//nucleus;GO:0005882//intermediate filament;GO:0005886//plasma membrane;GO:0005912//adherens junction;GO:0014704//intercalated disc;GO:0016021//integral component of membrane;GO:0030057//desmosome	GO:0005080//protein kinase C binding;GO:0017080//sodium channel regulator activity;GO:0019215//intermediate filament binding;GO:0032947//protein complex scaffold;GO:0044325//ion channel binding	GO:0002159//desmosome assembly;GO:0008285//negative regulation of cell proliferation;GO:0010765//positive regulation of sodium ion transport;GO:0016264//gap junction assembly;GO:0016337//single organismal cell-cell adhesion;GO:0030336//negative regulation of cell migration;GO:0034334//adherens junction maintenance;GO:0045110//intermediate filament bundle assembly;GO:0048496//maintenance of organ …	gi|148664226|ref|NP_004563.2|/0/plakophilin-2 isoform 2b [Homo sapiens]
64921	3898	121	53	6.33	2.97	-1.09174	Down	2.00868e-06	4.74033e-05	CASD1	CAS1 domain containing 1	K06236	GO:0016021//integral component of membrane	-	-	gi|119597197|gb|EAW76791.1|/0/CAS1 domain containing 1, isoform CRA_c [Homo sapiens]
23204	2280	1917	841	172.56	81.14	-1.08861	Down	3.60274e-80	4.34178e-77	ARL6IP1	ADP-ribosylation factor-like 6 interacting protein 1	-	GO:0005784//Sec61 translocon complex;GO:0005829//cytosol;GO:0016021//integral component of membrane	GO:0005515//protein binding	GO:0006613//cotranslational protein targeting to membrane	gi|505098|dbj|BAA06683.1|/2.67898e-126/KIAA0069 [Homo sapiens]
23214	4504	1023	450	46.17	21.81	-1.08197	Down	2.28416e-43	8.09623e-41	XPO6	exportin 6	K12826;K06236;K13911;K06238	GO:0005634//nucleus;GO:0005737//cytoplasm	GO:0008536//Ran GTPase binding;GO:0008565//protein transporter activity	GO:0006611//protein export from nucleus	gi|71891778|dbj|BAA20825.3|/0/KIAA0370 protein [Homo sapiens]
283742	4392	249	110	11.55	5.47	-1.07828	Down	1.28659e-11	7.33679e-10	FAM98B	family with sequence similarity 98, member B	K15434	GO:0072669//tRNA-splicing ligase complex	GO:0044822//poly(A) RNA binding	-	gi|109452587|ref|NP_775882.2|/0/protein FAM98B [Homo sapiens]
223	2500	484	215	39.68	18.89	-1.07079	Down	5.90712e-21	7.7379e-19	ALDH9A1	aldehyde dehydrogenase 9 family, member A1	K00149	GO:0005739//mitochondrion;GO:0005829//cytosol;GO:0005886//plasma membrane;GO:0070062//extracellular exosome	GO:0004028//3-chloroallyl aldehyde dehydrogenase activity;GO:0019145//aminobutyraldehyde dehydrogenase activity;GO:0033737//1-pyrroline dehydrogenase activity;GO:0042803//protein homodimerization activity;GO:0043176//amine binding;GO:0047105//4-trimethylammoniobutyraldehyde dehydrogenase activity;GO:0051287//NAD binding	GO:0001822//kidney development;GO:0001889//liver development;GO:0006081//cellular aldehyde metabolic process;GO:0042136//neurotransmitter biosynthetic process;GO:0042445//hormone metabolic process;GO:0045329//carnitine biosynthetic process;GO:0055114//oxidation-reduction process	gi|115387104|ref|NP_000687.3|/0/4-trimethylaminobutyraldehyde dehydrogenase [Homo sapiens]
8520	1682	778	346	95.55	45.51	-1.07007	Down	1.22899e-32	2.88525e-30	HAT1	histone acetyltransferase 1	K11303	GO:0000790//nuclear chromatin;GO:0005654//nucleoplasm;GO:0005737//cytoplasm;GO:0016363//nuclear matrix;GO:0043234//protein complex	GO:0004402//histone acetyltransferase activity;GO:0005515//protein binding	GO:0006335//DNA replication-dependent nucleosome assembly;GO:0006336//DNA replication-independent nucleosome assembly;GO:0006348//chromatin silencing at telomere;GO:0006475//internal protein amino acid acetylation;GO:0007584//response to nutrient	gi|528938878|ref|XP_005202377.1|/0/PREDICTED: histone acetyltransferase type B catalytic subunit isoform X1 [Bos taurus]
4017	3810	1139	510	60.96	29.26	-1.05893	Down	2.51844e-46	1.01169e-43	LOXL2	lysyl oxidase-like 2	K00280	GO:0005604//basement membrane;GO:0005615//extracellular space;GO:0005634//nucleus;GO:0005694//chromosome;GO:0016020//membrane	GO:0003682//chromatin binding;GO:0003714//transcription corepressor activity;GO:0004720//protein-lysine 6-oxidase activity;GO:0005044//scavenger receptor activity;GO:0005507//copper ion binding;GO:0009055//electron carrier activity;GO:0035064//methylated histone binding;GO:0070492//oligosaccharide binding	GO:0001666//response to hypoxia;GO:0001837//epithelial to mesenchymal transition;GO:0001935//endothelial cell proliferation;GO:0002040//sprouting angiogenesis;GO:0006898//receptor-mediated endocytosis;GO:0007155//cell adhesion;GO:0007568//aging;GO:0016570//histone modification;GO:0018277//protein deamination;GO:0030199//collagen fibril organization;GO:0032332//positive regulation of chondrocyte d…	gi|119584030|gb|EAW63626.1|/0/lysyl oxidase-like 2, isoform CRA_b [Homo sapiens]
466	2505	221	100	18.08	8.77	-1.04375	Down	5.31968e-10	2.36857e-08	ATF1	activating transcription factor 1	K09053	GO:0005654//nucleoplasm;GO:0005667//transcription factor complex	GO:0003705//transcription factor activity, RNA polymerase II distal enhancer sequence-specific binding;GO:0032403//protein complex binding;GO:0043565//sequence-specific DNA binding;GO:0046982//protein heterodimerization activity	GO:0002755//MyD88-dependent toll-like receptor signaling pathway;GO:0010976//positive regulation of neuron projection development;GO:0014070//response to organic cyclic compound;GO:0032025//response to cobalt ion;GO:0034134//toll-like receptor 2 signaling pathway;GO:0034138//toll-like receptor 3 signaling pathway;GO:0034142//toll-like receptor 4 signaling pathway;GO:0034146//toll-like receptor 5 …	gi|635065289|ref|XP_008001424.1|/1.17226e-146/PREDICTED: cyclic AMP-dependent transcription factor ATF-1 isoform X4 [Chlorocebus sabaeus]
1312	2179.86	334	148	30.82	14.95	-1.04372	Down	5.31612e-15	4.57617e-13	COMT	catechol-O-methyltransferase	K00545	GO:0005739//mitochondrion;GO:0005829//cytosol;GO:0005886//plasma membrane;GO:0016021//integral component of membrane;GO:0070062//extracellular exosome	GO:0000287//magnesium ion binding;GO:0016206//catechol O-methyltransferase activity	GO:0006805//xenobiotic metabolic process;GO:0007565//female pregnancy;GO:0007612//learning;GO:0008210//estrogen metabolic process;GO:0014070//response to organic cyclic compound;GO:0032259//methylation;GO:0032496//response to lipopolysaccharide;GO:0042135//neurotransmitter catabolic process;GO:0042136//neurotransmitter biosynthetic process;GO:0042420//dopamine catabolic process;GO:0042493//respon…	gi|4502969|ref|NP_000745.1|/7.96122e-151/catechol O-methyltransferase isoform MB-COMT [Homo sapiens]
1958	3136	287	131	18.7	9.15	-1.03119	Down	2.38238e-12	1.51642e-10	EGR1	early growth response 1	K09203	GO:0005654//nucleoplasm;GO:0005737//cytoplasm	GO:0000979//RNA polymerase II core promoter sequence-specific DNA binding;GO:0001077//transcriptional activator activity, RNA polymerase II core promoter proximal region sequence-specific binding;GO:0003690//double-stranded DNA binding;GO:0008134//transcription factor binding;GO:0035035//histone acetyltransferase binding;GO:0046872//metal ion binding	GO:0000122//negative regulation of transcription from RNA polymerase II promoter;GO:0001975//response to amphetamine;GO:0007611//learning or memory;GO:0007623//circadian rhythm;GO:0009749//response to glucose;GO:0030217//T cell differentiation;GO:0030509//BMP signaling pathway;GO:0031667//response to nutrient levels;GO:0032869//cellular response to insulin stimulus;GO:0033233//regulation of prote…	gi|635123918|ref|XP_008012755.1|/0/PREDICTED: early growth response protein 1 [Chlorocebus sabaeus]
26586	3486.32	847	369	46.85	23.15	-1.01704	Down	6.44788e-37	1.91079e-34	CKAP2	cytoskeleton associated protein 2	K10750	GO:0000922//spindle pole;GO:0005813//centrosome;GO:0005881//cytoplasmic microtubule	-	GO:0000281//mitotic cytokinesis;GO:0006915//apoptotic process;GO:0007026//negative regulation of microtubule depolymerization;GO:0045944//positive regulation of transcription from RNA polymerase II promoter	gi|557878733|ref|NP_001273616.1|/0/cytoskeleton-associated protein 2 isoform 4 [Homo sapiens]
1595	3168.25	404.73	194.44	27.15	13.44	-1.01442	Down	4.86206e-15	4.24596e-13	CYP51A1	cytochrome P450, family 51, subfamily A, polypeptide 1	K05917	GO:0005789//endoplasmic reticulum membrane;GO:0016021//integral component of membrane	GO:0005506//iron ion binding;GO:0008398//sterol 14-demethylase activity;GO:0020037//heme binding	GO:0006805//xenobiotic metabolic process;GO:0033488//cholesterol biosynthetic process via 24,25-dihydrolanosterol;GO:0055114//oxidation-reduction process;GO:0070988//demethylation	gi|4503243|ref|NP_000777.1|/0/lanosterol 14-alpha demethylase isoform 1 precursor [Homo sapiens]
6319	5473	7696	3555	285.92	141.57	-1.0141	Down	1.12852e-281	1.02001e-277	SCD	stearoyl-CoA desaturase (delta-9-desaturase)	K00507	GO:0005789//endoplasmic reticulum membrane;GO:0016021//integral component of membrane	GO:0004768//stearoyl-CoA 9-desaturase activity;GO:0005506//iron ion binding	GO:0006633//fatty acid biosynthetic process;GO:0055114//oxidation-reduction process	gi|62087544|dbj|BAD92219.1|/0/stearoyl-CoA desaturase variant [Homo sapiens]
54938	2077	106	49	10.49	5.2	-1.01243	Down	2.84722e-05	0.000518843	SARS2	seryl-tRNA synthetase 2, mitochondrial	K01875	GO:0005759//mitochondrial matrix	GO:0004828//serine-tRNA ligase activity;GO:0005524//ATP binding;GO:0044822//poly(A) RNA binding	GO:0006434//seryl-tRNA aminoacylation;GO:0030163//protein catabolic process;GO:0097056//selenocysteinyl-tRNA(Sec) biosynthetic process	gi|8923421|ref|NP_060297.1|/0/serine--tRNA ligase, mitochondrial isoform b precursor [Homo sapiens]
55789	2433.33	193	87	15.72	7.86	-1	Down	5.69262e-09	2.13497e-07	DEPDC1B	DEP domain containing 1B	-	GO:0005829//cytosol	GO:0005096//GTPase activator activity	GO:0043547//positive regulation of GTPase activity;GO:0051056//regulation of small GTPase mediated signal transduction	gi|223633999|ref|NP_060839.2|/0/DEP domain-containing protein 1B isoform 1 [Homo sapiens]
